# Supplementary material for: Genome-wide and SNP network analyses reveal genetic control of spikelet sterility and yield-related traits in wheat
Source: Sci Rep. 2020 Feb 7;10:2098. doi: 10.1038/s41598-020-59004-4 (PMC7005900; doi:10.1038/s41598-020-59004-4)
Supplement: Supplementary file 1 — Supplemental information. [file 41598_2020_59004_MOESM1_ESM.zip]

Archive with 7 entries (7 files):
- FigureS1_300dpi.tif
- FigureS2_300dpi.tif
- FigureS3_300dpi.tif
- Table S1.xlsx
- Table S2.xlsx
- Table S3.xlsx
- Table S4.xlsx
