# Supplementary material for: Genome-wide and SNP network analyses reveal genetic control of spikelet sterility and yield-related traits in wheat
Source: Sci Rep. 2020 Feb 7;10:2098. doi: 10.1038/s41598-020-59004-4 (PMC7005900; doi:10.1038/s41598-020-59004-4)
Supplement: Supplementary file 1 — Supplemental information. [file 41598_2020_59004_MOESM1_ESM.zip › Table S1.xlsx]

## Sheet: Sheet1
Biological_yield	Biological_yield	Grain_yield	Heading	Harvest_index	Peduncle_length	Flowering	Plant_height	Protein_content	Sediment	Spike_length	Spike_meter	Spike_weight	Spike_index	Grain_weigh	TKW	Grains_spike	Spikelets_spike	Sterile_spikelets_spike	Sterile_spikelets_spike_percent	Fertile_spikelets_spike	Fertile_spikelets_spike_percent
Grain_yield	0.56272
Heading	-0.0065172	-0.34831
Harvest_index	-0.078724	0.41445	-0.67193
Peduncle_length	0.31145	0.10109	0.11828	-0.37818
Flowering	0.0063261	-0.34914	0.95123	-0.67174	0.15584
Plant_height	0.4948	0.23877	0.18942	-0.48668	0.87402	0.23146
Protein_content	0.12616	-0.11648	0.096299	-0.15572	0.25537	0.093393	0.24052
Sediment	0.15835	0.38699	-0.29507	0.15661	0.059955	-0.25012	0.1303	0.10608
Spike_length	0.042229	-0.15783	0.38773	-0.16984	0.15182	0.39894	0.092227	0.042797	-0.37829
Spike_meter	0.079367	0.076872	-0.13268	-0.0090417	0.0085987	-0.089499	0.17291	-0.07303	0.29466	-0.41918
Spike_weight	0.16712	0.36363	-0.10576	0.18022	0.022861	-0.13731	-0.049314	-0.14316	-0.24321	0.4156	-0.46382
Spike_index	0.20261	0.20966	0.029283	-0.016615	0.048744	0.019653	0.16424	-0.20138	0.14004	-0.097608	0.031246	0.051007
Grain_weigh	0.34951	0.57365	-0.24075	0.35225	0.05936	-0.25122	0.08553	-0.14849	-0.09559	0.26244	-0.42738	0.91151	0.12752
TKW	0.21839	0.32777	-0.23616	0.33374	0.13706	-0.20984	0.091577	-0.0097275	0.16207	0.065608	-0.022127	0.15363	0.029869	0.27805
Grains_spike	-0.094836	0.041921	0.199	-0.013644	-0.17494	0.1745	-0.15132	-0.27053	-0.35555	0.36262	-0.35242	0.57452	0.11059	0.48938	-0.25143
Spikelets_spike	0.060631	-0.061357	0.57149	-0.37959	0.082614	0.6041	0.15473	-0.0754	-0.31063	0.47625	-0.30751	0.20184	0.17968	0.083284	-0.017985	0.51032
Sterile_spikelets_spike	-0.056915	-0.38557	0.5701	-0.47367	0.19516	0.55487	0.14204	0.16872	-0.13627	0.23429	0.039574	-0.36304	0.0064241	-0.38153	-0.19224	-0.13192	0.31846
Sterile_spikelets_spike_percent	-0.071043	-0.34658	0.45577	-0.40393	0.17518	0.35081	0.10068	0.15935	-0.088175	0.17299	0.12696	-0.21205	-0.033925	-0.3863	-0.28113	-0.22968	0.042515	0.90434
Fertile_spikelets_spike	0.064037	0.082578	0.33764	-0.18338	0.011243	0.38135	0.10221	-0.1913	-0.25004	0.43026	-0.40027	0.39844	0.21233	0.3098	0.072809	0.66598	0.90428	-0.060643	-0.33448
Fertile_spikelets_spike_percent	0.071043	0.34658	-0.45577	0.40393	-0.17518	-0.35081	-0.10068	-0.15935	0.088175	-0.17299	-0.12696	0.21205	0.033925	0.3863	0.28113	0.22968	-0.042515	-0.90434	-0.95	0.33448
Grain_spikelet	-0.17193	0.15114	-0.18672	0.25923	-0.37074	-0.12655	-0.36048	-0.32954	-0.043933	0.088241	-0.0031341	0.25546	0.11912	0.21578	-0.25178	0.65096	0.11566	-0.34436	-0.36543	0.26454	0.36543
