# Supplementary material for: Genome-wide and SNP network analyses reveal genetic control of spikelet sterility and yield-related traits in wheat
Source: Sci Rep. 2020 Feb 7;10:2098. doi: 10.1038/s41598-020-59004-4 (PMC7005900; doi:10.1038/s41598-020-59004-4)
Supplement: Supplementary file 1 — Supplemental information. [file 41598_2020_59004_MOESM1_ESM.zip › Table S2.xlsx]

## Sheet: map
Chromosome	Length (cM)	Length (bp)	Number of markers	Marker density (SNP/cM)
1A	142.6	6.11141e+06	613	4.29874
1B	168.3	7.21283e+06	809	4.80689
1D	176.1	7.54712e+06	299	1.6979
2A	185.5	7.94997e+06	586	3.15903
2B	172.2	7.37998e+06	977	5.67364
2D	152.8	6.54855e+06	389	2.54581
3A	180.3	7.72712e+06	535	2.96728
3B	140.2	6.00855e+06	773	5.51355
3D	156.1	6.68998e+06	134	0.858424
4A	155.5	6.66426e+06	416	2.67524
4B	114.9	4.92427e+06	382	3.32463
4D	161.1	6.90426e+06	50	0.310366
5A	141.6	6.06855e+06	644	4.54802
5B	217.6	9.32568e+06	873	4.01195
5D	207.3	8.88426e+06	131	0.631934
6A	159.5	6.83569e+06	666	4.17555
6B	122.5	5.24998e+06	780	6.36735
6D	151	6471407	145	0.960265
7A	208.2	8.92283e+06	673	3.23247
7B	177.5	7.60712e+06	661	3.72394
7D	220.1	9.43283e+06	117	0.531577
Genome	3511	150470927	10653	3.03418
