# Supplementary material for: Genome-wide and SNP network analyses reveal genetic control of spikelet sterility and yield-related traits in wheat
Source: Sci Rep. 2020 Feb 7;10:2098. doi: 10.1038/s41598-020-59004-4 (PMC7005900; doi:10.1038/s41598-020-59004-4)
Supplement: Supplementary file 1 — Supplemental information. [file 41598_2020_59004_MOESM1_ESM.zip › Table S3.xlsx]

## Sheet: SNP.csv
Trait	Marker	Chromosome	Position (cM)	Physical position (bp)	log	Allele	Frequency	Estimated SNP effect	Rsquare.of.Model.with.SNP		Query_id	Subject_id	pos
Biological_yield	BobWhite_c1361_1187	1A	13.7315	1339791	4.42941	G/A	0.833333	-0.137684	0.0620221		BobWhite_c12977_65	1A
Biological_yield	BS00023130_51	1A	19.7325	5024210	4.57116	T/G	0.829787	-0.141792	0.0556788		BobWhite_c1361_1187	1A
Grains_spike	RAC875_c11899_366	1A	70.1018	58704752	4.94712	C/T	0.804348	5.52623	0.0500087		BobWhite_c8218_162	1B
Grains_spike	IACX6344	1A	70.1018	92567952	3.95319	C/T	0.78022	7.44664	0.0431352		BS00011478_51	2A
Grains_spike	BS00066852_51	1A	70.5228	94120856	3.62564	C/T	0.763441	3.85387	0.0131352		BS00015680_51	2D
Plant_height	BS00023126_51	1A	77.7836	480604422	3.62102	A/G	0.723404	-9.6054	0.0198074		BS00016407_51	3B
Plant_height	BS00087600_51	1A	77.7836	481655010	3.22102	T/C	0.723404	7.10412	0.0175005		BS00022049_51	7A
Spike_length	RAC875_c2734_135	1A	79.5325	480598560	3.12196	C/T	0.541667	-0.435435	0.0599913		BS00023126_51	1A
Biological_yield	BobWhite_c12977_65	1A	93.6105	520579741	3.85357	A/C	0.894737	0.170157	0.0398074		BS00023130_51	1A
Fertile_spikelets_spike_percent	wsnp_BG606986A_Ta_2_1	1A	102.918	535315039	3.33325	C/A	0.505495	-1.21865	0.00750051		BS00023673_51	7A
Sterile_spikelets_spike_percent	wsnp_BG606986A_Ta_2_1	1A	102.918	535315039	3.38774	C/A	0.505495	1.29954	0.0179779		BS00047691_51	7A
Fertile_spikelets_spike_percent	wsnp_Ra_c8506_14401408	1B	62.3156	142834452	3.73246	C/T	0.604396	-1.27271	0.0819103		BS00065327_51	2B
Fertile_spikelets_spike_percent	BobWhite_c8218_162	1B	62.3156	196462230	3.29428	C/T	0.602151	-1.07803	0.0831352		BS00066852_51	1A
Fertile_spikelets_spike_percent	wsnp_BE637864B_Ta_1_1	1B	62.3156	199575153	3.59946	T/G	0.765957	-1.45977	0.0809635		BS00076772_51	3A
Sterile_spikelets_spike_percent	wsnp_Ra_c8506_14401408	1B	62.3156	142834452	3.24144	C/T	0.604396	1.31847	0.0924995		BS00082423_51	5D
Sterile_spikelets_spike_percent	BobWhite_c8218_162	1B	62.3156	196462230	3.35868	C/T	0.602151	1.27411	0.0922498		BS00087600_51	1A
Sterile_spikelets_spike_percent	wsnp_BE637864B_Ta_1_1	1B	62.3156	199575153	3.21245	T/G	0.765957	1.13998	0.0925049		BS00089169_51	6A
TKW	wsnp_Ra_c8506_14401408	1B	62.3156	142834452	3.49144	C/T	0.604396	1.39228	0.0756788		BS00098496_51	3B
TKW	wsnp_BE637864B_Ta_1_1	1B	62.3156	199575153	3.46245	T/G	0.765957	1.29954	0.0723834		CAP11_c1022_117	3A
Fertile_spikelets_spike_percent	wsnp_Ku_c230_460618	1B	63.7835	144395971	3.76344	C/T	0.579545	-1.29833	0.0798074		CAP12_c8025_110	7B
Sterile_spikelets_spike_percent	wsnp_Ku_c230_460618	1B	63.7835	144395971	3.26947	C/T	0.579545	1.24144	0.0964979		CAP12_rep_c4929_51	7B
TKW	wsnp_Ku_c230_460618	1B	63.7835	144395971	3.26947	C/T	0.579545	1.24144	0.0648498		CAP7_c16_483	2B
Sterile_spikelets_spike_percent	Excalibur_c6497_535	1B	64.8557	278473822	3.20077	A/G	0.576087	1.22104	0.107407		CAP7_c3916_256	3B
TKW	Excalibur_c6497_535	1B	64.8557	278473822	3.45077	A/G	0.576087	1.27411	0.0798165		CAP7_rep_c5949_55	7A
Fertile_spikelets_spike_percent	Excalibur_c6497_535	1B	64.8557	278473822	3.59379	A/G	0.576087	-1.24026	0.0820221		Ex_c104539_35	5A
Heading	Tdurum_contig42749_3287	1B	78.7944	548675687	3.93692	G/A	0.644444	2.13888	0.0718346		Ex_c27573_760	2D
Heading	RAC875_rep_c109215_398	1B	78.7944	548896001	3.46259	C/T	0.666667	1.9846	0.0733383		Ex_c5168_849	6D
Heading	Tdurum_contig42797_2922	1B	78.8359	548624535	3.86047	G/A	0.655914	2.06067	0.0700087		Excalibur_c23304_353	5B
Spikelets_spike	RAC875_c6537_584	1D	163.855		3.92573	G/T	0.870968	-0.917064	0.0522498		Excalibur_c25390_2483	6A
Spikelets_spike	BobWhite_c38981_117	1D	164.079		3.82366	C/T	0.868132	-0.916398	0.0424995		Excalibur_c27948_1073	4B
Flowering	RFL_Contig2961_2046	1D	165	493485204	3.975	A/G	0.851064	-2.403	0.0419103		Excalibur_c32630_104	5B
Flowering	wsnp_Ku_c15567_24223777	2A	94.4	61286655	4.309	T/C	0.532609	1.9593	0.0698074		Excalibur_c37910_276	5B
Flowering	wsnp_Ku_c15567_24224486	2A	94.4	61287719	4.243	A/C	0.539326	1.9948	0.0248498		Excalibur_c6497_535	1B
Flowering	TA004602_1630	2A	94.4		4.243	A/G	0.539326	1.9948	0.0874073		Excalibur_c9969_98	5B
Heading	wsnp_Ku_c15567_24223777	2A	94.4408	61286655	3.75981	T/C	0.532609	1.98233	0.0240979		Excalibur_rep_c103688_258	7B
Heading	wsnp_Ku_c15567_24224486	2A	94.4408	61287719	3.67544	A/C	0.539326	2.01634	0.0272642		Excalibur_rep_c67599_2154	2D
Heading	TA004602_1630	2A	94.4408		3.67544	A/G	0.539326	2.01634	0.0120221		Excalibur_rep_c67599_242	2D
Grain_yield	Tdurum_contig93508_295	2A	139.351	738985826	4.49935	A/G	0.936842	-1.1572	0.0609635		IAAV2037	7B
Grain_yield	BS00011478_51	2A	139.351	738989392	4.06688	T/G	0.9375	-1.14773	0.0398074		IAAV3414	7B
Harvest_index	Ra_c4397_542	2B	93.4661	157694672	4.29957	A/C	0.630435	-0.0222051	0.0722498		IAAV8162	3B
Protein_content	wsnp_JD_rep_c67103_42432235	2B	104.031	578601373	4.27592	T/G	0.51087	-0.507087	0.0725049		IACX6344	1A
Peduncle_length	wsnp_Ex_rep_c67561_66188180	2B	109.525	648079715	4.18415	G/A	0.763441	2.91769	0.0323834		Kukri_c42466_392	5A
Grain_weigh	BS00065327_51	2B	119.071	731481871	3.39277	T/G	0.67033	-0.173386	0.0190365		Kukri_c44260_577	6A
Grains_spike	Kukri_c657_1139	2B	141.08	773142111	3.73952	C/T	0.9375	3.36629	0.00981653		Kukri_c45412_177	7A
Grain_weigh	CAP7_c16_483	2B	145.751	777384925	3.2047	A/G	0.685393	0.099542	0.00259268		Kukri_c5594_717	5B
Grains_spike	Ex_c27573_760	2D	85.0663	634472502	4.28132	A/G	0.927083	4.19811	0.0724995		Kukri_c657_1139	2B
Grains_spike	RAC875_c9897_638	2D	85.975	634433529	3.98132	G/T	0.927083	8.0895	0.0409635		Kukri_rep_c105330_552	7A
Harvest_index	Excalibur_rep_c67599_2154	2D	97.1352	650325200	4.93436	T/G	0.516129	-0.0239696	0.0518346		Kukri_rep_c68594_530	4D
Harvest_index	BS00015680_51	2D	103.328	650322702	4.52252	C/T	0.521739	-0.0232173	0.0874464		Ra_c4397_542	2B
Harvest_index	Excalibur_rep_c67599_242	2D	103.328	650327159	4.83436	T/C	0.516129	-0.0239696	0.0482122
Spike_length	BS00076772_51	3A	148.027	711202904	3.2133	C/A	0.815217	0.519172	0.0174951
Biological_yield	CAP11_c1022_117	3A	149.487	714156191	4.95024	T/C	0.90625	-0.202643	0.0448498
Grains_spike	wsnp_Ku_c55746_59522526	3B	21.3331	7064074	4.10027	A/G	0.744681	8.0895	0.0356788
Peduncle_length	BS00016407_51	3B	57.2382	50533662	3.46474	T/C	0.93617	4.60668	0.0274073
Peduncle_length	IAAV8162	3B	57.2382	50910141	3.46474	G/A	0.93617	4.60668	0.0299913
Peduncle_length	GENE_4918_283	3B	57.2382		3.46474	G/T	0.93617	4.60668	0.0351502
Spike_weight	RAC875_rep_c72470_124	3B	65.7219	205465371	3.74817	T/G	0.852632	-0.189235	0.00980736
Spike_weight	CAP7_c3916_256	3B	65.7219	206193237	3.74817	A/G	0.852632	-0.189235	0.00238338
Spike_weight	RAC875_c21955_719	3B	65.7219	221985377	3.74817	T/C	0.852632	-0.189235	0.00567885
Spike_weight	BS00098496_51	3B	65.7219	222192694	3.74817	C/T	0.852632	-0.189235	0.00183461
Spike_weight	Kukri_c13537_2069	3B	65.7219		3.74817	C/A	0.852632	-0.189235	0.00333828
Flowering	TA005793_0515	3B	67.8		3.851	T/C	0.588889	-1.9001	0.0422498
Peduncle_length	Tdurum_contig100787_79	3B	137.845	810953023	3.38794	T/G	0.9375	-3.85033	0.0180897
Plant_height	Tdurum_contig100787_79	3B	137.845	810953023	3.2364	T/G	0.9375	7.10412	0.00740732
Spike_meter	RFL_Contig1675_153	4A	154.298		3.87869	G/A	0.638298	36.5604	0.0564979
Fertile_spikelets_spike_percent	Excalibur_c27948_1073	4B	71.3654	561513452	3.97336	C/T	0.768421	-1.39147	0.0420221
Sterile_spikelets_spike_percent	Excalibur_c27948_1073	4B	71.3654	561513452	3.47815	C/T	0.768421	1.39228	0.0125049
TKW	Excalibur_c27948_1073	4B	71.3654	561513452	3.47815	C/T	0.768421	1.29107	0.0164979
Grain_yield	wsnp_BG604404B_Ta_2_2	4B	104.092	657186194	3.22497	A/G	0.695652	0.509965	0.0201926
Peduncle_length	Kukri_rep_c68594_530	4D	53.6129	12773232	5.41712	A/G	0.602151	-3.00948	0.0898074
Plant_height	Kukri_rep_c68594_530	4D	53.6129	12773232	4.23466	A/G	0.602151	-6.89442	0.0300087
Peduncle_length	wsnp_Ex_c683_1341113	4D	80.6765	54447055	4.22731	T/C	0.916667	-4.83763	0.0318346
Peduncle_length	RAC875_rep_c70284_235	4D	80.6765	62458886	3.54004	G/A	0.9375	-4.81147	0.0264979
Peduncle_length	wsnp_Ex_c13859_21713144	4D	80.6765	69850689	3.54004	C/T	0.9375	-4.81147	0.0374073
Fertile_spikelets_spike_percent	Kukri_c42466_392	5A	45.0825	414166612	3.48798	C/T	0.702128	-1.31895	0.0124995
Sterile_spikelets_spike_percent	Kukri_c42466_392	5A	45.0825	414166612	3.43977	C/T	0.702128	1.29107	0.0243212
Sediment	wsnp_Ex_c5626_9897389	5A	62.7184	512224152	3.76027	A/C	0.666667	2.14528	0.0387054
Sediment	Ex_c104539_35	5A	62.7184	512234966	3.92878	T/C	0.681319	2.22059	0.0498074
Spike_length	Ex_c104539_35	5A	62.7184	512234966	3.11544	T/C	0.681319	-0.404354	0.0581654
Sediment	Tdurum_contig8695_379	5B	18.1548	13725910	3.44035	T/C	0.51087	1.95316	0.0266617
Grain_weigh	Excalibur_c32630_104	5B	51.7476	432155845	3.22295	A/G	0.703297	-0.110095	0.0177502
Spike_meter	Kukri_c5594_717	5B	63.0718	486732997	3.70901	A/G	0.642105	35.5671	0.0109635
Spike_meter	CAP12_rep_c4520_207	5B	63.0718	487462482	3.87869	G/A	0.638298	36.5604	0.0674073
Protein_content	Excalibur_c23304_353	5B	95.4317	554820407	3.91987	C/A	0.659341	0.32675	0.0524995
Protein_content	RAC875_c2105_740	5B	95.4317	555011247	3.76733	G/A	0.629213	-0.374408	0.00515016
Grain_weigh	RAC875_rep_c114200_428	5B	116.789	588682712	3.49239	A/G	0.637363	0.121561	0.0122498
Grain_spikelet	RAC875_s111360_122	5B	132.34	638643766	3.40864	T/C	0.71875	0.145109	0.0201926
Grain_yield	Excalibur_c9969_98	5B	152.96	678917307	3.73607	A/G	0.595745	-0.574003	0.0425626
Grain_yield	Excalibur_c37910_276	5B	152.96	678917517	3.22975	T/C	0.521277	0.499014	0.0531827
Grain_spikelet	RAC875_c278_1801	5B	162.128	683143193	3.53659	G/A	0.817204	-0.191504	0.00980736
Peduncle_length	BS00082423_51	5D	0	489775929	3.58878	T/C	0.947917	5.10847	0.0222498
Grain_weigh	RFL_Contig1622_1433	6A	25.5258	11588599	3.1724	G/T	0.923913	-0.0988328	0.0651502
Spike_length	BS00089169_51	6A	78.5016	333957280	3.21234	G/T	0.75	-0.539026	0.0135021
Peduncle_length	Kukri_c44260_577	6A	84.1121	546548013	4.2459	C/T	0.606742	-3.02014	0.0764979
Peduncle_length	wsnp_Ku_c3450_6387847	6A	85.0722	545832298	3.34717	A/C	0.613636	-2.65463	0.00775017
Grain_spikelet	RFL_Contig5037_560	6A	117.771	594748682	4.42238	C/T	0.840426	0.230951	0.0631352
Fertile_spikelets_spike_percent	tplb0055o21_1994	6A	135.758	605564351	3.80596	C/T	0.702128	-1.2919	0.0464979
Sterile_spikelets_spike_percent	tplb0055o21_1994	6A	135.758	605564351	3.30038	C/T	0.702128	1.46201	0.00749514
TKW	tplb0055o21_1994	6A	135.758	605564351	3.30038	C/T	0.702128	1.46201	0.00350214
Fertile_spikelets_spike_percent	Excalibur_c25390_2483	6A	138.306	605231894	3.39848	A/G	0.565217	-1.13913	0.0201835
Spike_index	Tdurum_contig5968_365	6B	69.5622	551925577	3.68392	G/T	0.865169	-5.6652	0.0119103
Spike_index	Tdurum_contig15762_139	6B	69.5622	552406041	3.81415	A/G	0.868132	-5.7761	0.0425049
Biological_yield	Tdurum_contig12123_1650	6B	113.671	710006943	4.68233	C/T	0.815217	-0.143697	0.0533383
Spike_length	Ex_c5168_849	6D	134.788	461925140	3.11201	T/G	0.505263	-0.408634	0.0576166
Grain_yield	Tdurum_contig49186_437	7A	65.2829	35397904	4.51421	A/G	0.626374	0.711581	0.0598165
Peduncle_length	BS00047691_51	7A	125.829	118326946	4.51933	C/T	0.894737	4.46655	0.0598074
Spikelets_spike	Kukri_rep_c105330_552	7A	126.799	140994028	3.3674	A/G	0.6	-0.653312	0.0101926
Grain_yield	BS00023673_51	7A	127.753	484221378	3.98811	C/T	0.56383	-0.59994	0.0398165
Grain_yield	BS00022049_51	7A	130.273	484083067	3.38414	A/C	0.55914	-0.699627	0.0168648
Grain_yield	Kukri_c45412_177	7A	130.273	485194579	3.54287	T/C	0.565217	-0.573968	0.0225049
Spike_meter	CAP7_rep_c5949_55	7A	212.369	709122530	3.44347	C/A	0.678161	35.615	0.0276166
Protein_content	CAP12_c8025_110	7B	72.7426	450280079	4.46798	C/T	0.893617	0.331635	0.0619103
Protein_content	IAAV2037	7B	72.7426	450578917	4.16798	A/G	0.884211	-0.507087	0.0333383
Protein_content	Excalibur_rep_c103688_258	7B	72.7426	450642402	3.88431	T/G	0.797872	0.322917	0.0525049
Protein_content	CAP12_rep_c4929_51	7B	72.7426	451078571	3.45562	G/A	0.793478	-0.368933	0.0281654
Protein_content	wsnp_CAP11_c1196_692246	7B	72.7426	451078596	3.58431	C/T	0.795699	-0.374408	0.0224995
Protein_content	IAAV3414	7B	72.7426	451655622	3.78431	C/T	0.797872	-0.374408	0.0574073
Spike_meter	wsnp_Ex_c17914_26681837	7D	139.28	501005800	4.68291	C/T	0.537634	-38.0509	0.0523834
