# Supplementary material for: Genome-wide and SNP network analyses reveal genetic control of spikelet sterility and yield-related traits in wheat
Source: Sci Rep. 2020 Feb 7;10:2098. doi: 10.1038/s41598-020-59004-4 (PMC7005900; doi:10.1038/s41598-020-59004-4)
Supplement: Supplementary file 1 — Supplemental information. [file 41598_2020_59004_MOESM1_ESM.zip › Table S4.xlsx]

## Sheet: SNP_Gene
SNP#	Marker	associated traits	Chrom	SNP Genetic .pos	SNP Phy.pos	allele1	allel2	HC gene ID	position	Minimum	Maximum	Human-Readable-Description	GO-IDs-(Description)-via-Interpro
snp1	BobWhite_c8218_162	Fertile_spikelets_spike_percent, Sterile_spikelets_spike_percent	1B	62.3156	196462230	C	T	TraesCS1B01G144500	CDS1	196462079	196465019	Metal ion transport	GO:0005385 MF: zinc ion transmembrane transporter activity;GO:0016020 CC: membrane;GO:0016021 CC: integral component of membrane;GO:0030001 BP: metal ion transport;GO:0046873 MF: metal ion transmembrane transporter activity;GO:0055085 BP: transmembrane transport;GO:0071577 BP: zinc II ion transmembrane transport
snp2	wsnp_BE637864B_Ta_1_1	Fertile_spikelets_spike_percent, Sterile_spikelets_spike_percent, TKW	1B	62.3156	199575153	T	G	TraesCS1B01G145500	Exon4	199570505	199575777	Gibberellin 2-oxidase 2	GO:0016491 MF: oxidoreductase activity;GO:0055114 BP: oxidation-reduction process
snp3	wsnp_Ra_c8506_14401408	Fertile_spikelets_spike_percent, Sterile_spikelets_spike_percent, TKW	1B	62.3156	142834452	C	T	TraesCS1B01G120800		142719240	142720503	ATP-dependent zinc metalloprotease FtsH 1	GO:0005524 MF: ATP binding
snp4	wsnp_Ku_c230_460618	Fertile_spikelets_spike_percent, Sterile_spikelets_spike_percent, TKW	1B	63.7835	144395971	C	T	TraesCS1B01G121500		144122268	144126103	Pre-rRNA-processing protein TSR2
snp5	Excalibur_c6497_535	Fertile_spikelets_spike_percent, Sterile_spikelets_spike_percent, TKW	1B	64.8557	278473822	A	G	TraesCS1B01G161400		278460845	278481939	DNA repair protein-like protein	GO:0005524 MF: ATP binding
snp6	RAC875_rep_c109215_398	Heading date	1B	78.7944	548896001	C	T	TraesCS1B01G323800		548975490	548975921	SOSS complex subunit B-like protein
snp7	Tdurum_contig42749_3287	Heading date	1B	78.7944	548675687	G	A	TraesCS1B01G323800		548975490	548975921	SOSS complex subunit B-like protein
snp8	Tdurum_contig42797_2922	Heading date	1B	78.8359	548624535	G	A	TraesCS1B01G323700		548611180	548615270	Adenine phosphoribosyltransferase-like protein, putative (DUF2358)
snp10	wsnp_Ku_c15567_24223777	Flowering	2A	94.4408	61287719	T	C	TraesCS2A01G108900		61285283	61287569	Ribosomal protein L19	GO:0003735 MF: structural constituent of ribosome;GO:0005622 CC: intracellular;GO:0005840 CC: ribosome;GO:0006412 BP: translation
snp11	wsnp_Ku_c15567_24224486	Heading date	2A	94.4408	61286655	A	C	TraesCS2A01G108900	Exon2	61285283	61287569	Ribosomal protein L19	GO:0003735 MF: structural constituent of ribosome;GO:0005622 CC: intracellular;GO:0005840 CC: ribosome;GO:0006412 BP: translation
snp13	BS00015680_51	Harvest_index	2D	103.328	650322702	C	T	TraesCS2D01G598000	CDS2	650322482	650324526	Glutathione peroxidase	GO:0004602 MF: glutathione peroxidase activity;GO:0006979 BP: response to oxidative stress;GO:0055114 BP: oxidation-reduction process
snp14	Excalibur_rep_c67599_242	Harvest_index	2D	103.328	650327159	T	C	TraesCS2D01G598200	CDS1	650325393	650328443	C2 calcium/lipid-binding and GRAM domain protein	GO:0005515 MF: calcium/lipid-binding and GRAM domain protein
snp17	Excalibur_c37910_276	Grain_yield	5B	152.961	678917517	T	C	TraesCS5B01G513800	Exon2	678915972	678918877	Bifunctional helicase and thymine dioxygenase JBP2	GO:0016787 MF: hydrolase activity
snp18	Excalibur_c9969_98	Grain_yield	5B	152.961	678917307	A	G	TraesCS5B01G513900		679009453	679022524	Peptidyl-prolyl cis-trans isomerase
